# Supplementary material for: Hyaluronic Acid-Coated Bovine Milk Exosomes for Achieving Tumor-Specific Intracellular Delivery of miRNA-204
Source: Cells. 2022 Sep 29;11(19):3065. doi: 10.3390/cells11193065 (PMC9562169; doi:10.3390/cells11193065)
Supplement: Supplementary file 1 [file cells-11-03065-s001.zip]

Archive with 1 entries (1 files):
- cells-1897163-supplementary.pdf
